# Supplementary material for: Influencing factors of sports tourism safety accidents in Tibet, China: fsQCA analysis based on the SCM
Source: PLoS One. 2025 Oct 27;20(10):e0334226. doi: 10.1371/journal.pone.0334226 (PMC12558482; doi:10.1371/journal.pone.0334226)
Supplement: S1 File — ~ R Truth table. (CSV) [file pone.0334226.s001.csv]

OP	RL	GL	NE	TV	AB	DB	number	~R	cases	raw consist.	PRI consist.	SYM consist
1	0	0	0	0	1	0	1	1		1	1	1
1	0	1	0	1	1	0	1	1		1	1	1
1	0	0	1	1	1	0	1	1		1	1	1
1	0	1	1	0	0	1	1	1		0.923256	0.801205	0.801205
1	0	1	1	1	1	1	2	1		0.906849	0.796407	0.796407
0	0	0	0	1	0	1	1	1		0.906367	0.728261	0.728261
1	0	0	1	1	1	1	2	1		0.855603	0.712446	0.712446
1	0	1	0	0	1	1	2	0		0.880995	0.665	0.665
1	0	0	1	0	1	0	1	0		0.829146	0.66	0.66
1	0	0	0	0	1	1	2	0		0.856115	0.62406	0.62406
1	0	0	1	0	0	1	2	0		0.832215	0.62406	0.62406
1	0	0	0	0	0	0	1	0		0.74717	0.596386	0.596386
1	0	1	1	0	1	1	1	0		0.844186	0.596385	0.596385
1	0	0	0	1	0	1	2	0		0.809434	0.566524	0.566524
1	0	1	0	0	0	0	1	0		0.711207	0.496241	0.496241
1	1	0	1	0	1	0	1	0		0.66	0.492537	0.492537
1	0	0	1	0	1	1	3	0		0.733333	0.44	0.44
1	1	1	1	0	0	1	1	0		0.775168	0.33	0.33
1	1	0	0	1	0	1	1	0		0.775168	0.33	0.33
0	0	0	1	0	0	0	1	0		0.617143	0.271739	0.271739
0	0	1	1	0	0	0	1	0		0.528169	0.271739	0.271739
1	1	0	1	0	1	1	1	0		0.725275	0.24812	0.24812
0	0	0	1	0	1	1	1	0		0.694517	0.22	0.22
0	1	0	1	0	1	1	1	0		0.516529	0	0
