# Supplementary material for: Influencing factors of sports tourism safety accidents in Tibet, China: fsQCA analysis based on the SCM
Source: PLoS One. 2025 Oct 27;20(10):e0334226. doi: 10.1371/journal.pone.0334226 (PMC12558482; doi:10.1371/journal.pone.0334226)
Supplement: S2 File — (CSV) [file pone.0334226.s002.csv]

OP	RL	GL	NE	TV	AB	DB	number	R	cases	raw consist.	PRI consist.	SYM consist
0	1	0	1	0	1	1	1	1		1	1	1
0	0	0	1	0	1	1	1	1		0.913838	0.78	0.78
1	1	0	1	0	1	1	1	1		0.909341	0.75188	0.75188
0	0	0	1	0	0	0	1	1		0.857143	0.728261	0.728261
0	0	1	1	0	0	0	1	1		0.823944	0.728261	0.728261
1	1	1	1	0	0	1	1	0		0.889262	0.67	0.67
1	1	0	0	1	0	1	1	0		0.889262	0.67	0.67
1	0	0	1	0	1	1	3	0		0.790476	0.56	0.56
1	1	0	1	0	1	0	1	0		0.67	0.507463	0.507463
1	0	1	0	0	0	0	1	0		0.715517	0.503759	0.503759
1	0	0	0	1	0	1	2	0		0.750943	0.433476	0.433476
1	0	1	1	0	1	1	1	0		0.769767	0.403614	0.403615
1	0	0	0	0	0	0	1	0		0.626415	0.403614	0.403614
1	0	0	0	0	1	1	2	0		0.761151	0.37594	0.37594
1	0	0	1	0	0	1	2	0		0.721476	0.37594	0.37594
1	0	0	1	0	1	0	1	0		0.668342	0.34	0.34
1	0	1	0	0	1	1	2	0		0.763766	0.335	0.335
1	0	0	1	1	1	1	2	0		0.642241	0.287554	0.287554
0	0	0	0	1	0	1	1	0		0.749064	0.271739	0.271739
1	0	1	1	1	1	1	2	0		0.635616	0.203593	0.203593
1	0	1	1	0	0	1	1	0		0.690698	0.198795	0.198795
1	0	1	0	1	1	0	1	0		0.497487	5.93066e-08	5.93066e-08
1	0	0	1	1	1	0	1	0		0.497487	5.93066e-08	5.93066e-08
1	0	0	0	0	1	0	1	0		0.426724	5.1986e-08	5.1986e-08
