# Supplementary material for: Influencing factors of sports tourism safety accidents in Tibet, China: fsQCA analysis based on the SCM
Source: PLoS One. 2025 Oct 27;20(10):e0334226. doi: 10.1371/journal.pone.0334226 (PMC12558482; doi:10.1371/journal.pone.0334226)
Supplement: S3 File — (XLS) [file pone.0334226.s003.xls]

## Sheet: Sheet1
ID	Location	Time	Accident content summary	Key information extraction	Sports tourism type	Accident result
1	Ali Prefecture	June	Boat capsizes	Organization: 11 persons; one boatman Participants: Ordinary tourists Managers: failure to carry out regular hull inspections; unprofessional boaters; inadequate protection Environment: Hull Leaks Project: Low Risk	Cruise ships	4 dead, 2 missing (dead) , 5 overboard
2	Nyingchi	August	A boy was lost on his way to the river. He crashed into a bridge railing and fell into the river. His body was not found.	Organization: Cycling Team (11 members) Participants: inexperienced; Fall behind; Fast speed Manager: Narrow Road, winding along a cliff, next to the river (possibly without guardrails) Environment: Sky-high insurance Project: High Risk Factor	Cycling	1 person missing (dead)
3	Nyingchi	April	Two outdoor enthusiasts hiked through the river valley in Tibet and fell off the top of the mountain due to an avalanche	Organization: 7 persons; Guide (professional) and back husband; without the approval of the relevant departments and consent for the record Participants: experienced; well prepared Manager: Rescue quickly; buy tickets to enter without warning, did not see the official checkpoint inspection, the weather is conducive to rescue Environment: Avalanches (disaster) ; difficult terrain Project: High Risk	Hiking	Two dead, two seriously injured , 3 with minor injuries
4	Nyingchi	May	A tourist braves bad weather to climb on a hike mountain	Organization: 2 persons Participants: inexperienced; lack of preparation; going up the snow mountain alone; lack of time, psychological pressure Manager: limited traffic but allowed to pass Environment: Snowy Mountains; bad weather; no signal Project: High Risk	Hiking	1 person missing (dead)
5	Nyingchi	June	A landslide on the top of the mountain triggered a mudslide that hit and sent tourists falling off a cliff.	Organization: 25 people; 1 guide and 2 porters Participants: 1/3 lack outdoor experience; lack of preparation; lack of safety awareness Manager: No Weather Warning Information released, the police station organized several villagers, and then sent out a 10-man rescue team Environment: Snowy Mountains; rain; landslides Project: High Risk	Hiking	1 dead, 8 trapped About 24 hours, 15 trapped Stay for 7 days
6	Ali Prefecture	October	A tourist, suffered from altitude sickness (pulmonary edema and respiratory infection) after catching a cold.	Organization: 4 persons (temporary team) ; no professional leader Participants: experienced; can't be dissuaded; altitude sickness Manager: Limited medical facilities at border posts Environment: road Project: High Risk	Hiking	1 death
7	Nyingchi	May	A tourist got lost on foot following an online route.	Organization: 3 persons; no professional tour guide; misdirection of hikers Participants: experienced; underprepared; unconventional; underfunded Manager: internet celebrity route; poor traffic; search and rescue team members injured Environment: Mountain; Jungle; no signal; stolen bike Project: High Risk	Hiking	2 missing (dead)
8	Changdu	May	A biker was the first person to ride a bike down a mountain with an altitude of over 4,600 meters.	Organization: Cycling Team (20 people) or so; temporary formation of the team; non-standard cycling plan Participants: inexperienced; too fast; one person riding in front; wearing a helmet Manager: lots of boulders on the road that haven't been cleared; nearby hospitals are poorly equipped Environment: road Project: High risk	Cycling	1 injured
9	Nyingchi	July	A cyclist ran out of formation and ran into a landslide when he was hit on the head by a flying rock.	Organization: Cycling Team (11 members) Participant: experienced; not riding in formation alone in front; wearing a helmet Manager: because there is no doctor in the clinic, the tourists have to use the clinic car Environment: Wheat Fields; landslides (loose soil) Project: High risk	Cycling	1 death
10	Shannan	May	Two climbers were climbing a snowy mountain when one of the climbers fell into a crack in the ice. She and her companion did not report to the local mountaineering department and were not fully prepared for the climb.	Organization: 2 persons Participant: inexperienced; not equipped; not reported to local mountaineering authorities Manager: quick rescue Environment: Snowy Mountains Project: difficult	Mountain climbing, Snow and ice	1 death
11	Changdu	June	A man with no cycling experience was rescued after fainting from altitude sickness and heat stroke in a mountain.	Organization: alone Participants: inexperienced; altitude sickness; heat stroke; skipped breakfast; difficult route choice; inadequate preparation (did not know what altitude sickness was, did not understand route difficulty) Manager: Man faints and lies on the ground without proper supervision. Hikers find him and rescue him Environment: High temperature; Internet celebrity route Project: High R…	Cycling	1 person altitude sickness
12	Lhasa	June	An Internet celebrity encountered a unilateral traffic accident due to his excessive speed, incorrect wearing of helmet and altitude sickness	Organization: 2 people (by chance) Participants: inexperienced; nonstandard equipment; high speed; altitude sickness Managers: unreasonable driving schedule Environment: roads Project: High Risk	Self-driving motorcycle	1 death
13	Nyingchi	July	A tourist in driving a motorcycle on the way to fall, because walking in the last team did not find in time, unfortunately died.	Organization: Group of 5 Participants: older; experienced; too long (10 days) ; altitude sickness Manager: traffic jam; passing doctor to rescue (poor treatment) Environment: Rain Project: difficult	Motorcycle riding	1 death
14	Nyingchi	July	A tourist sudden hypertension, plus altitude sickness.	Organization: Cycling Team Participants: experienced; pre-existing conditions; older (60) ; altitude sickness Managers: Lack of supervision Environment: road Project: High Risk	Cycling	1 death
15	Nagqu	June	A tourist was involved in a car accident while exploring a tourist route.	Organization: 2 persons Participants: Experienced backpacker Manager: Quick rescue; specialized equipment Environment: rainfall; mountain terrain Project: Easy	Expedition	1 death
16	Ali Prefecture	October	A tourist crossed the no man's land and was out of contact for 83 days due to lack of equipment, temporary change of route, and seasonal problems	Organization: alone Participants: lack of experience; entering no-man's land without tickets; not walking the prescribed route; lack of supplies Manager: quick rescue Environment: Wind, glacier, swamp Project: High risk	Hiking, crossing	1 missing (dead)
17	Shigatse	November	Two mainland mountaineering enthusiasts climbed a mountain without reporting and violating the regulations. One of them was lost on the way to the mountain.	Organization: two netizens Participant: experienced; climbing alone; not registered with the mountaineering authorities; not licensed Manager: quick rescue Environment: mountainous terrain Project: difficult	Mountain climbing	1 missing for 7 days (dead)
18	Lhasa	December	A tourist on an expedition to a mountain in Tibet suffered head injuries after falling from a height. He was confirmed dead after missing for three days.	Organization: 1 person Participant: inexperienced; not equipped; not reported to local mountaineering authorities Manager: quick rescue Environment: Snowy Mountains Project: difficult	Mountain climbing	1 death
19	Nyingchi	October	Five people were hiking. When they encountered a road collapse, their phone lost signal and they got out of contact.	Organization: 5 people (friends) Participant: 2 people with altitude sickness Manager: No Signal, professional quick rescue Environment: road collapse Project: Low Risk	Hiking	2 men with mild high reflexes, lost contact for 7 days
20	Shigatse	October	Five climbers climbed a mountain without permission from the mountaineering administration. One of them was killed after a fall and the other was trapped.	Organization: 5 persons Participant: inexperienced; did not obtain a climbing permit; did not have the sense of safety to rescue a teammate Manager: the rescue was quick (5 hours) ; there were many Xizang mountain climbing tips on the internet Environment: Snowy Mountains Project: difficult	Mountain climbing, Snow and ice	1 dead, 1 wounded
21	Ali Prefecture	April	A couple has been missing for more than 60 hours after their car got stuck in the mud while on a road trip.	Organization: 2 husband and wife Participants: experienced; likes to walk on the side roads, low safety awareness; Manager: quick rescue Environment: lack of supplies; poor signal conditions Project: low difficulty	Self-driving tours	2 missing for more than 60 hours
22	Ali Prefecture	May	A tourist lost contact with his family (sparsely populated, less surveillance, difficult to search) , was cheated by the hotel and did not contact his family.	Organization: alone Participants: inexperienced; underprepared; insufficiently aware of safety Managers: poor transportation, less monitoring Environment: ripped off by hotels Project: Low Risk	Hiking	1 person missing for 19 days (dead)
23	Nagqu	May	Unauthorized crossing of no man's land in Qiangtang, lost contact for 50 days	Group: 3 people (hikers, friends, lovers) Participants: left the group alone, downplayed the difficulty, not approved Manager: quick rescue Environment: bad weather; poor signal conditions Project: very difficult	Hiking	1 person missing for 50 days
24	Lhasa	November	Tourists got lost and trapped because they left the tourist route without permission. Due to this year's rare early snowfall, the scenic snow thickness has reached 18 cm, the lake has frozen.The scenic spot will be completely closed.	Organization: alone Participant: Changes Course without permission Manager: quick rescue Environment: complex terrain; poor signal conditions Project: difficult	Hiking	1 person lost for 17 hours, no injuries
25	Lhasa	July	A man camping at an altitude of 5,080 meters, due to food exhaustion, tired and trapped.	Organization: 1 person Participants: underprepared; camped too long (15 days) Manager: rapid rescue; specialized equipment Environment: rainfall; mountain terrain Project: Easy	Camping	One man was trapped for 23 hours
26	Naqu	December	A tourist had an accident while climbing the glacier, fell into the glacier missing (lack of safety awareness).	Organization: 2 persons Participants: experienced; falls; lack of safety awareness Manager: quick rescue Environment: Snow and ice (constantly changing environment) , complex terrain Project: High risk	Adventure, ice and snow	1 death
27	Naqu	November	A boy, having heard that there was a glacier on the mountain, went up the mountain alone out of curiosity and playfulness and got lost in the mountains.	Organization: 1 person Participants: child, lost, unprepared, unsafe Manager: Rescue professional quickly Environment: High-altitude snow-capped mountains Project: High risk	Mountaineering, Snow and ice	Six hours out of contact, minor injuries
28	Ali Prefecture	February	5 people were stranded. The Meteorological Department had issued a snow warning, but no one paid attention.	Organization: 5 people (temporary team) ; no professional leader Participant: inexperienced; won't listen to warning; ill-prepared Manager: The Weather Department has issued a warning; police will only try to persuade people to return in bad weather Environment:bad weather; snow and ice Project: High Risk	Hiking	2 dead, 3 frostbite
29	Shigatse	July	Before the departure of the leader said in advance need to prepare things, but a man said his body good don't listen the charge, the preparation is not prepared.	Organization: 3 people (with group, including a guide) Participants: inexperienced; underprepared; insufficient safety awareness Managers: poor transportation, less monitoring Environment: The altitude exceeds 5,000 meters Project: Low Risk	Mountain climbing	1 patient had transient syncope with high reflexes (minor injury)
30	Nagqu	August	A man who didn't do enough preparation before riding had altitude sickness in the no man's land and threw his bike.	Organization: One man alone Participants: lack of experience; lack of material preparation; altitude sickness; lack of physical strength Managers: inadequate infrastructure; distant hospitals; tourist rescue Environment: Hail Project: High Risk	Cycling	1 person altitude sickness
31	Shigatse	July	A woman alone into a snow mountain, encountered bad weather, slipped into the ice tower forest, missing 20 days.	Organization: alone Participants: experienced; well prepared Manager: quick to rescue Environment: glacier; weather; beast Project: Medium	Mountain climbing	1 person missing for 20 days(dead)
32	Ali Prefecture	July	The self-driving vehicle rolled into a deep ditch and the mobile phone had no signal, making it impossible to ask for help	Organization: 5 persons Participants: out of control SUV, no cell phone signal, no satellite phone (underprepared) Manager: Rapid Rescue, no signal Environment: No Man's land Project:easy	Self-driving suvs	4 person was seriously injured and 4were slightly injured
33	Ali Prefecture	September	Two hikers climb a mountain at an altitude of 4,600 meters. Because there was no road at all, they were afraid to walk any further halfway up the mountain and called the police for help. When firefighters arrived, they took the risk of rescuing them from the cliff face.	Incomplete information, consider deletion	Mountain climbing	No one was hurt
34	Naqu	July	11 teachers spontaneously organized a group, driving three private cars to Xizang, Yunnan and other places to travel by car, the accident occurred.	Details are lacking, consider deletion	Road trip	3 dead, 1 seriously injured
35	Luolong	September	A hiker sent out a distress message and was trapped near a mountain at an altitude of over 5,500 meters. One of the hikers suddenly suffered from pulmonary edema and was in critical condition.	Incomplete information, consider deletion	Mountain climbing	1 person seriously injured
36	Shigatse	February	Tourists trapped by altitude sickness on a glacier.	Incomplete information, consider deletion	Mountain climbing	1 injured
37	Shigatse	October	Seven climbers climbed a mountain without reporting to the mountaineering administration and without permission, and three of them disappeared en route.	Incomplete information, consider deletion	Mountain climbing	3 missing, rescued
