# Supplementary material for: Influencing factors of sports tourism safety accidents in Tibet, China: fsQCA analysis based on the SCM
Source: PLoS One. 2025 Oct 27;20(10):e0334226. doi: 10.1371/journal.pone.0334226 (PMC12558482; doi:10.1371/journal.pone.0334226)
Supplement: S5 File — (CSV) [file pone.0334226.s005.csv]

ID	R	OP	RL	GL	NE	TV	AB	DB
1	0	1	0	0	0.67	0.33	0.33	1
2	0.67	0.75	0.67	0.33	0.33	0.67	0.33	1
3	0	1	0	0.67	0.67	0.33	0.33	1
4	0.67	0.75	0.33	0.33	0.67	0	0.33	1
5	0.33	0.75	0	0.33	0	0	0.67	1
6	0.67	1	0.33	0	0.67	0	0.67	1
7	0.67	0.75	0.67	0.67	0.67	0	0.33	1
8	0.67	0.75	0	0.67	0.67	0.33	0.67	1
9	0.67	0.75	0	0.33	0.67	0.33	0.67	0
10	0.67	1	0.67	0.33	0.67	0.33	0.67	0
11	0.67	0.75	0	0	1	0.67	0.67	1
12	0	1	0.33	0.33	0.67	0.67	0.67	1
13	0	1	0	0.67	0.67	0.67	0.67	1
14	0.67	0	0	0	0.67	0	0.67	1
15	0.67	1	0.33	0.33	0.67	0.33	0.67	1
16	0.33	0.75	0.33	0.67	0.33	0.33	0.67	1
17	0.67	0.75	0.67	0.33	0.67	0.33	0.67	1
18	0.67	0.75	0	0.33	0.33	0.33	0.33	0
19	0.67	0.75	0	0	0	0.67	0.33	1
20	1	0.75	0.33	0	0.67	0.33	0.67	1
21	1	0.75	0	0.67	0	0	0	0
22	1	0	0.33	0.67	0.67	0	0.33	0
23	0.67	0.75	0.33	0.33	0	0.67	0.33	1
24	1	0.75	0.33	0.33	0.33	0	0.67	1
25	0.67	0.75	0	0.67	0.67	0.67	0.67	1
26	1	0	0.67	0.33	1	0.33	0.67	1
27	0.67	1	0.33	0.67	0	0.33	0.67	1
28	0	0	0	0.33	0.33	0.67	0.33	1
29	0	0.75	0	0.67	0	0.67	0.67	0
30	0	1	0	0	0.67	0.67	0.67	0
31	0	0.75	0.33	0.33	0.33	0.33	0.67	0
32	0.67	0	0	0	0.67	0	0.33	0
