# Supplementary material for: Influencing factors of sports tourism safety accidents in Tibet, China: fsQCA analysis based on the SCM
Source: PLoS One. 2025 Oct 27;20(10):e0334226. doi: 10.1371/journal.pone.0334226 (PMC12558482; doi:10.1371/journal.pone.0334226)
Supplement: S6 File — (TXT) [file pone.0334226.s006.txt]

Analysis of Necessary Conditions

Outcome variable: R

Conditions tested:
     Consistency    Coverage
OP   0.760117       0.576000
~OP  0.430499       0.772632
RL   0.370674       0.905444
~RL  0.822874       0.560751
GL   0.468035       0.704947
~GL  0.802933       0.661992
NE   0.686217       0.729426
~NE  0.584751       0.624687
TV   0.390029       0.605095
~TV  0.861584       0.699191
AB   0.704399       0.705226
~AB  0.663343       0.755511
DB   0.725513       0.537826
~DB  0.274487       0.520000


Analysis of Necessary Conditions

Outcome variable: ~R

Conditions tested:
     Consistency    Coverage
OP   0.855518       0.568444
~OP  0.361873       0.569474
RL   0.264883       0.567335
~RL  0.955853       0.571143
GL   0.532441       0.703180
~GL  0.776589       0.561412
NE   0.599331       0.558603
~NE  0.709699       0.664787
TV   0.577258       0.785259
~TV  0.709699       0.504998
AB   0.755184       0.662948
~AB  0.664214       0.663327
DB   0.711037       0.462174
~DB  0.288963       0.480000
**********************
*TRUTH TABLE ANALYSIS*
**********************

File:  C:/Users/apple/Desktop/Î÷²ØÊÂ¹Ê/plosone/Ð¡ÐÞ/The case-by-variable matrix.csv
Model: R = f(OP, RL, GL, NE, TV, AB, DB)
Algorithm: Quine-McCluskey

--- COMPLEX SOLUTION ---
frequency cutoff: 1
consistency cutoff: 0.823944
                              raw       unique              
                            coverage    coverage   consistency 
                           ----------  ----------  ----------  
~OP*~RL*NE*~TV*~AB*~DB     0.107918    0.107918    0.880383    
~OP*~GL*NE*~TV*AB*DB       0.22522     0.0832844   0.920863    
RL*~GL*NE*~TV*AB*DB        0.233431    0.0914955   0.923434    
solution coverage: 0.424633
solution consistency: 0.888344


Cases with greater than 0.5 membership in term ~OP*~RL*NE*~TV*~AB*~DB: 22 (0.67,1), 
  32 (0.67,0.67)
Cases with greater than 0.5 membership in term ~OP*~GL*NE*~TV*AB*DB: 14 (0.67,0.67), 
  26 (0.67,1)
Cases with greater than 0.5 membership in term RL*~GL*NE*~TV*AB*DB: 17 (0.67,0.67), 
  26 (0.67,1)
**********************
*TRUTH TABLE ANALYSIS*
**********************

File:  C:/Users/apple/Desktop/Î÷²ØÊÂ¹Ê/plosone/Ð¡ÐÞ/The case-by-variable matrix.csv
Model: R = f(OP, RL, GL, NE, TV, AB, DB)
Algorithm: Quine-McCluskey

--- PARSIMONIOUS SOLUTION ---
frequency cutoff: 1
consistency cutoff: 0.823944
                raw       unique              
              coverage    coverage   consistency 
             ----------  ----------  ----------  
~OP*~TV      0.411144    0.0633431   0.824706    
~OP*NE       0.352493    0.0193548   0.911988    
RL*AB*DB     0.272141    0.115543    0.933602    
solution coverage: 0.546041
solution consistency: 0.836478


Cases with greater than 0.5 membership in term ~OP*~TV: 14 (1,0.67), 
  22 (1,1), 32 (1,0.67), 26 (0.67,1)
Cases with greater than 0.5 membership in term ~OP*NE: 26 (1,1), 
  14 (0.67,0.67), 22 (0.67,1), 32 (0.67,0.67)
Cases with greater than 0.5 membership in term RL*AB*DB: 17 (0.67,0.67), 
  26 (0.67,1)
**********************
*TRUTH TABLE ANALYSIS*
**********************

File:  C:/Users/apple/Desktop/Î÷²ØÊÂ¹Ê/plosone/Ð¡ÐÞ/The case-by-variable matrix.csv
Model: R = f(OP, RL, GL, NE, TV, AB, DB)
Algorithm: Quine-McCluskey

--- INTERMEDIATE SOLUTION ---
frequency cutoff: 1
consistency cutoff: 0.823944
Assumptions:
                              raw       unique              
                            coverage    coverage   consistency 
                           ----------  ----------  ----------  
~OP*~RL*NE*~TV*~AB*~DB     0.107918    0.107918    0.880383    
~OP*~GL*NE*~TV*AB*DB       0.22522     0.0832844   0.920863    
RL*~GL*NE*~TV*AB*DB        0.233431    0.0914955   0.923434    
solution coverage: 0.424633
solution consistency: 0.888344


Cases with greater than 0.5 membership in term ~OP*~RL*NE*~TV*~AB*~DB: 22 (0.67,1), 
  32 (0.67,0.67)
Cases with greater than 0.5 membership in term ~OP*~GL*NE*~TV*AB*DB: 14 (0.67,0.67), 
  26 (0.67,1)
Cases with greater than 0.5 membership in term RL*~GL*NE*~TV*AB*DB: 17 (0.67,0.67), 
  26 (0.67,1)
**********************
*TRUTH TABLE ANALYSIS*
**********************

File:  C:/Users/apple/Desktop/Î÷²ØÊÂ¹Ê/plosone/Ð¡ÐÞ/The case-by-variable matrix.csv
Model: ~R = f(OP, RL, GL, NE, TV, AB, DB)
Algorithm: Quine-McCluskey

--- COMPLEX SOLUTION ---
frequency cutoff: 1
consistency cutoff: 0.855603
                                 raw       unique              
                               coverage    coverage   consistency 
                              ----------  ----------  ----------  
OP*~RL*~GL*NE*TV*AB           0.398662    0.0227425   0.898944    
OP*~RL*NE*TV*AB*DB            0.288294    0.0227425   0.81015     
OP*~RL*~GL*~NE*~TV*AB*~DB     0.155184    0.0227425   1           
~OP*~RL*~GL*~NE*TV*~AB*DB     0.161873    0.0782609   0.906367    
OP*~RL*GL*~NE*TV*AB*~DB       0.13311     0.0227425   1           
OP*~RL*GL*NE*~TV*~AB*DB       0.265552    0.0668896   0.923256    
solution coverage: 0.634114
solution consistency: 0.876155


Cases with greater than 0.5 membership in term OP*~RL*~GL*NE*TV*AB: 11 (0.67,0.33), 
  30 (0.67,1), 12 (0.67,1)
Cases with greater than 0.5 membership in term OP*~RL*NE*TV*AB*DB: 11 (0.67,0.33), 
  13 (0.67,1), 25 (0.67,0.33), 12 (0.67,1)
Cases with greater than 0.5 membership in term OP*~RL*~GL*~NE*~TV*AB*~DB: 31 (0.67,1)
Cases with greater than 0.5 membership in term ~OP*~RL*~GL*~NE*TV*~AB*DB: 28 (0.67,1)
Cases with greater than 0.5 membership in term OP*~RL*GL*~NE*TV*AB*~DB: 29 (0.67,1)
Cases with greater than 0.5 membership in term OP*~RL*GL*NE*~TV*~AB*DB: 3 (0.67,1)
**********************
*TRUTH TABLE ANALYSIS*
**********************

File:  C:/Users/apple/Desktop/Î÷²ØÊÂ¹Ê/plosone/Ð¡ÐÞ/The case-by-variable matrix.csv
Model: ~R = f(OP, RL, GL, NE, TV, AB, DB)
Algorithm: Quine-McCluskey

--- PARSIMONIOUS SOLUTION ---
frequency cutoff: 1
consistency cutoff: 0.855603
                        raw       unique              
                      coverage    coverage   consistency 
                     ----------  ----------  ----------  
~NE*AB*~DB           0.2         0.0448161   0.900602    
NE*TV                0.443478    0           0.831869    
TV*AB                0.554515    0.00535119  0.860852    
~OP*~AB*DB           0.250836    0.0448161   0.818777    
~RL*GL*~AB*DB        0.353846    0.00535119  0.889076    
OP*~RL*GL*NE*~AB     0.353846    0           0.941281    
solution coverage: 0.73311
solution consistency: 0.845679


Cases with greater than 0.5 membership in term ~NE*AB*~DB: 29 (0.67,1), 
  31 (0.67,1)
Cases with greater than 0.5 membership in term NE*TV: 11 (0.67,0.33), 
  12 (0.67,1), 13 (0.67,1), 25 (0.67,0.33), 
  30 (0.67,1)
Cases with greater than 0.5 membership in term TV*AB: 11 (0.67,0.33), 
  12 (0.67,1), 13 (0.67,1), 25 (0.67,0.33), 
  29 (0.67,1), 30 (0.67,1)
Cases with greater than 0.5 membership in term ~OP*~AB*DB: 28 (0.67,1)
Cases with greater than 0.5 membership in term ~RL*GL*~AB*DB: 3 (0.67,1)
Cases with greater than 0.5 membership in term OP*~RL*GL*NE*~AB: 3 (0.67,1)
**********************
*TRUTH TABLE ANALYSIS*
**********************

File:  C:/Users/apple/Desktop/Î÷²ØÊÂ¹Ê/plosone/Ð¡ÐÞ/The case-by-variable matrix.csv
Model: ~R = f(OP, RL, GL, NE, TV, AB, DB)
Algorithm: Quine-McCluskey

--- INTERMEDIATE SOLUTION ---
frequency cutoff: 1
consistency cutoff: 0.855603
Assumptions:
                                 raw       unique              
                               coverage    coverage   consistency 
                              ----------  ----------  ----------  
OP*~RL*~GL*NE*TV*AB           0.398662    0.0227425   0.898944    
OP*~RL*NE*TV*AB*DB            0.288294    0.0227425   0.81015     
OP*~RL*~GL*~NE*~TV*AB*~DB     0.155184    0.0227425   1           
~OP*~RL*~GL*~NE*TV*~AB*DB     0.161873    0.0782609   0.906367    
OP*~RL*GL*~NE*TV*AB*~DB       0.13311     0.0227425   1           
OP*~RL*GL*NE*~TV*~AB*DB       0.265552    0.0668896   0.923256    
solution coverage: 0.634114
solution consistency: 0.876155


Cases with greater than 0.5 membership in term OP*~RL*~GL*NE*TV*AB: 11 (0.67,0.33), 
  30 (0.67,1), 12 (0.67,1)
Cases with greater than 0.5 membership in term OP*~RL*NE*TV*AB*DB: 11 (0.67,0.33), 
  13 (0.67,1), 25 (0.67,0.33), 12 (0.67,1)
Cases with greater than 0.5 membership in term OP*~RL*~GL*~NE*~TV*AB*~DB: 31 (0.67,1)
Cases with greater than 0.5 membership in term ~OP*~RL*~GL*~NE*TV*~AB*DB: 28 (0.67,1)
Cases with greater than 0.5 membership in term OP*~RL*GL*~NE*TV*AB*~DB: 29 (0.67,1)
Cases with greater than 0.5 membership in term OP*~RL*GL*NE*~TV*~AB*DB: 3 (0.67,1)
